# Supplementary material for: A Novel Fusion Protein System for the Production of Nanobodies and the SARS-CoV-2 Spike RBD in a Bacterial System
Source: Bioengineering (Basel). 2023 Mar 22;10(3):389. doi: 10.3390/bioengineering10030389 (PMC10045489; doi:10.3390/bioengineering10030389)
Supplement: Supplementary file 1 [file bioengineering-10-00389-s001.zip]

Archive with 1 entries (1 files):
- bioengineering-2280155-supplementary.pdf
